# Supplementary material for: The bacterial replication origin BUS promotes nucleobase capture
Source: Nat Commun. 2023 Dec 14;14:8339. doi: 10.1038/s41467-023-43823-w (PMC10721633; doi:10.1038/s41467-023-43823-w)
Supplement: Supplementary file 4 — Supplementary Data 1 [file 41467_2023_43823_MOESM4_ESM.xlsx]

## Sheet: Strains
Strain	Genotype	Construction	Reference
E. coli
DH5α	F– Φ80lacZΔM15 Δ(lacZYA-argF) U169 recA1 endA1 hsdR17 (rK–, mK+) phoA supE44 λ– thi-1 gyrA96 relA1
BL21(DE3)-pLysS	F–, ompT, hsdSB (rB–, mB–), dcm, gal, λ(DE3), pLysS
B. subtilis
168CA	trpC2
CW54	trpC2 aprE::kan(lacI Pspac-repN/oriN) amyE::spec(xylR Pxyl-dnaA-dnaN) dnaA::cat(PVEG-bgaB)	pCW116 transformed into TR672	This work
CW59	trpC2 amyE::(spc xylR PXYL-dnaA dnaN)	TR672 gDNA transformed into 168CA	This work
CW197	trpC2 amyE::spec(PHAT-dnaD-ssrA lacIQQ) cat(PVEG-bgaB)::Δ(dnaD-nth-ypoC)		Winterhalter et al. NAR (2022)
CW199	trpC2 dnaA::erm(dnaAI/II PVEG-bgaB terminators incC ΔdnaN) amyE::(spc xylR PXYL-dnaA dnaN)	pCW173 transformed into CW59	This work
CW233	trpC2 amyE::spec(xylR PXYL-dnaA dnaN) cat::(dnaA incC dnaN)	pCW23 transformed into CW199	This work
CW380	trpC2 amyE::(spc xylR PXYL-dnaA dnaN tet)	pCW271 transformed into CW59	This work
FDS076	trpC2 aprE::kan(lacI Pspac-repN/oriN) amyE::spc(Pxyl-dnaA-dnaN) tet incAB dnaA incC dnaN	CW54 transformed with multi-part assembly (oFDS005/006 from pCW270 + oFDS048/318 from 168CA gDNA + oFDS300/232 from pCW270 + oFDS308/oFDS061 from 168CA gDNA) amplified with oTR002/1219	This work
FDS257	trpC2 dnaA::erm(dnaAI/II PVEG-bgaB terminators incC ΔdnaN) amyE::(spc xylR PXYL-dnaA dnaN tet)	CW199 transformed into CW380	This work
FDS404	trpC2 aprE::kan(lacI Pspac-repN/oriN) tetL incAB dnaA ΔincC dnaN cat	HM1108 transformed with multi-part assembly (oFDS135/575 from sFDS076 + oFDS576/144 from HM1603) amplified with oFDS135/317	This work
FDS682	trpC2 aprE::kan(lacI Pspac-repN/oriN) tetL incAB dnaA incC dnaN cat	HM1108 transformed with multi-part assembly (oFDS135/575 from sFDS076 + oFDS576/144 from sTR011) amplified with oFDS135/317	This work
FDS686	trpC2 aprE::kan(lacI Pspac-repN/oriN) tetL incAB dnaA incC(DnaA-trio1-3 Acentral->C) dnaN cat	HM1108 transformed with multi-part assembly (oFDS135/1285 from sFDS682 + oFDS1286/144 from sTR011) amplified with oFDS136/317	This work
FDS688	trpC2 aprE::kan(lacI Pspac-repN/oriN) tetL incAB dnaA incC(DnaA-trio1-3 Acentral->G) dnaN_cat	HM1108 transformed with multi-part assembly (oFDS135/1289 from sFDS682 + oFDS1290/144 from sTR011) amplified with oFDS136/317	This work
FDS691	trpC2 aprE::kan(lacI Pspac-repN/oriN) tetL incAB dnaA incC(DnaA-trio1-3 Acentral->T) dnaN cat	HM1108 transformed with multi-part assembly (oFDS135/1293 from sFDS682 + oFDS1294/144 from sTR011) amplified with oFDS136/317	This work
FDS1029	trpC2 aprE::kan(lacI Pspac-repN/oriN) tetL incAB dnaA incC(DnaA-trio3 Afirst->C) dnaN cat	HM1108 transformed with multi-part assembly (oFDS135/1652 from sFDS682 + oFDS1286/1653 from sTR011) amplified with oFDS136/317	This work
FDS1031	trpC2 aprE::kan(lacI Pspac-repN/oriN) tetL incAB dnaA incC(DnaA-trio3 Afirst->G) dnaN cat	HM1108 transformed with multi-part assembly (oFDS135/1654 from sFDS682 + oFDS1286/1655 from sTR011) amplified with oFDS136/317	This work
FDS1035	trpC2 aprE::kan(lacI Pspac-repN/oriN) tetL incAB dnaA incC(DnaA-trio3 Afirst->T) dnaN cat	HM1108 transformed with multi-part assembly (oFDS135/1656 from sFDS682 + oFDS1286/1657 from sTR011) amplified with oFDS136/317	This work
FDS1037	trpC2 aprE::kan(lacI Pspac-repN/oriN) tetL incAB dnaA incC(DnaA-trio1-2;4-6 Gfirst->A) dnaN cat	HM1108 transformed with multi-part assembly (oFDS135/1658 from sFDS682 + oFDS1286/1659 from sTR011) amplified with oFDS136/317	This work
HM1108	trpC2 aprE::kan(lacI Pspac-repN/oriN)		Richardson et al. Nature (2016)
HM1603	trpC2 aprE::kan(lacI Pspac-repN/oriN) ∆incC::cat		Richardson et al. Nature (2016)
TR011	trpC2 dnaN cat	168CA transformed with pHM327	This work
TR672	trpC2 aprE::kan(lacI Pspac-repN/oriN) amyE::spec(xylR Pxyl-dnaA-dnaN)		Richardson et al. EMBO (2019)

## Sheet: DnaA alanine scan
DnaA alanine scan
Background phenotype	trpC2 amyE::(spc xylR PXYL-dnaA dnaN)
Parental strain	CW199
Strain	Mutation	Observed phenotype
BSDnaA109	N109A	Viable
BSDnaA110	M110A	Viable
BSDnaA111	L111A	Viable
BSDnaA112	N112A	Viable
BSDnaA113	P113A	Viable
BSDnaA114	K114A	Viable
BSDnaA115	Y115A	Viable
BSDnaA116	T116A	Viable
BSDnaA117	F117A	Viable
BSDnaA118	D118A	Viable
BSDnaA119	T119A	Viable
BSDnaA120	F120A	Viable
BSDnaA121	V121A	Viable
BSDnaA122	I122A	Viable
BSDnaA123	G123A	Viable
BSDnaA124	S124A	Viable
BSDnaA125	G125A	Viable
BSDnaA126	N126A	Viable
BSDnaA127	R127A	Viable
BSDnaA128	F128A	Lethal
BSDnaA133	S133A	Viable
BSDnaA134	L134A	Lethal
BSDnaA136	V136A	Viable
BSDnaA138	E138A	Viable
BSDnaA140	P140A	Viable
BSDnaA142	K142A	Viable
BSDnaA144	Y144A	Viable
BSDnaA145	N145A	Viable
BSDnaA146	P146A	Viable
BSDnaA147	L147A	Viable
BSDnaA148	F148A	Lethal
BSDnaA149	I149A	Viable
BSDnaA150	Y150A	Viable
BSDnaA151	G151A	Viable
BSDnaA152	G152A	Viable
BSDnaA153	V153A	Viable
BSDnaA154	G154A	Viable
BSDnaA155	L155A	Viable
BSDnaA156	G156A	Viable
BSDnaA157	K157A	Viable
BSDnaA158	T158A	Viable
BSDnaA159	H159A	Lethal
BSDnaA160	L160A	Viable
BSDnaA161	M161A	Viable
BSDnaA162	H162A	Viable
BSDnaA164	I164A	Viable
BSDnaA165	G165A	Viable
BSDnaA166	H166A	Viable
BSDnaA167	Y167A	Viable
BSDnaA168	V168A	Viable
BSDnaA169	I169A	Viable
BSDnaA170	D170A	Viable
BSDnaA171	H171A	Viable
BSDnaA172	N172A	Viable
BSDnaA173	P173A	Viable
BSDnaA174	S174A	Viable
BSDnaA176	K176A	Viable
BSDnaA177	V177A	Viable
BSDnaA178	V178A	Viable
BSDnaA179	Y179A	Viable
BSDnaA180	L180A	Viable
BSDnaA181	S181A	Viable
BSDnaA182	S182A	Viable
BSDnaA183	E183A	Viable
BSDnaA184	K184A	Viable
BSDnaA185	F185A	Lethal
BSDnaA186	T186A	Lethal
BSDnaA187	N187A	Lethal
BSDnaA188	E188A	Viable
BSDnaA189	F189A	Lethal
BSDnaA190	I190A	Lethal
BSDnaA191	N191A	Viable
BSDnaA192	S192A	Viable
BSDnaA193	I193A	Lethal
BSDnaA194	R194A	Viable
BSDnaA195	D195A	Viable
BSDnaA196	N196A	Viable
BSDnaA197	K197A	Viable
BSDnaA199	V199A	Viable
BSDnaA200	D200A	Lethal
BSDnaA201	F201A	Lethal
BSDnaA202	R202A	Lethal
BSDnaA203	N203A	Viable
BSDnaA204	R204A	Viable
BSDnaA205	Y205A	Viable
BSDnaA206	R206A	Lethal
BSDnaA207	N207A	Viable
BSDnaA208	V208A	Viable
BSDnaA209	D209A	Viable
BSDnaA210	V210A	Viable
BSDnaA211	L211A	Viable
BSDnaA212	L212A	Viable
BSDnaA213	I213A	Viable
BSDnaA214	D214A	Viable
BSDnaA215	D215A	Viable
BSDnaA216	I216A	Viable
BSDnaA217	Q217A	Viable
BSDnaA218	F218A	Viable
BSDnaA219	L219A	Lethal
BSDnaA221	G221A	Viable
BSDnaA222	K222A	Lethal
BSDnaA223	E223A	Viable
BSDnaA224	Q224A	Viable
BSDnaA225	T225A	Viable
BSDnaA226	Q226A	Viable
BSDnaA227	E227A	Viable
BSDnaA228	E228A	Lethal
BSDnaA229	F229A	Lethal
BSDnaA230	F230A	Viable
BSDnaA231	H231A	Lethal
BSDnaA232	T232A	Lethal
BSDnaA233	F233A	Lethal
BSDnaA234	N234A	Viable
BSDnaA235	T235A	Lethal
BSDnaA236	L236A	Lethal
BSDnaA237	H237A	Lethal
BSDnaA238	E238A	Viable
BSDnaA239	E239A	Viable
BSDnaA240	S240A	Viable
BSDnaA241	K241A	Viable
BSDnaA242	Q242A	Viable
BSDnaA243	I243A	Viable
BSDnaA244	V244A	Viable
BSDnaA245	I245A	Viable
BSDnaA246	S246A	Viable
BSDnaA247	S247A	Viable
BSDnaA248	D248A	Viable
BSDnaA249	R249A	Viable
BSDnaA250	P250A	Viable
BSDnaA251	P251A	Viable
BSDnaA252	K252A	Viable
BSDnaA253	E253A	Viable
BSDnaA254	I254A	Viable
BSDnaA255	P255A	Viable
BSDnaA256	T256A	Viable
BSDnaA257	L257A	Viable
BSDnaA258	E258A	Viable
BSDnaA259	D259A	Viable
BSDnaA260	R260A	Viable
BSDnaA261	L261A	Viable
BSDnaA262	R262A	Viable
BSDnaA263	S263A	Lethal
BSDnaA264	R264A	Lethal
BSDnaA265	F265A	Lethal
BSDnaA266	E266A	Viable
BSDnaA267	W267A	Viable
BSDnaA268	G268A	Lethal
BSDnaA269	L269A	Lethal
BSDnaA270	I270A	Viable
BSDnaA271	T271A	Viable
BSDnaA272	D272A	Viable
BSDnaA273	I273A	Viable
BSDnaA274	T274A	Viable
BSDnaA275	P275A	Viable
BSDnaA276	P276A	Viable
BSDnaA277	D277A	Viable
BSDnaA278	L278A	Viable
BSDnaA279	E279A	Viable
BSDnaA280	T280A	Lethal
BSDnaA281	R281A	Lethal
BSDnaA282	I282A	Viable
BSDnaA284	I284A	Lethal
BSDnaA285	L285A	Viable
BSDnaA286	R286A	Viable
BSDnaA287	K287A	Viable
BSDnaA288	K288A	Viable
BSDnaA290	K290A	Viable
BSDnaA292	E292A	Viable
BSDnaA293	G293A	Viable
BSDnaA294	L294A	Viable
BSDnaA295	D295A	Viable
BSDnaA296	I296A	Viable
BSDnaA297	P297A	Viable
BSDnaA298	N298A	Viable
BSDnaA299	E299A	Viable
BSDnaA300	V300A	Viable
BSDnaA301	M301A	Viable
BSDnaA302	L302A	Viable
BSDnaA303	Y303A	Viable
BSDnaA304	I304A	Viable
BSDnaA306	N306A	Viable
BSDnaA307	Q307A	Viable
BSDnaA308	I308A	Viable
BSDnaA309	D309A	Viable
BSDnaA310	S310A	Viable
BSDnaA311	N311A	Lethal
BSDnaA312	I312A	Viable
BSDnaA313	R313A	Lethal
BSDnaA314	E314A	Viable
BSDnaA315	L315A	Viable
BSDnaA316	E316A	Lethal
BSDnaA317	G317A	Lethal
BSDnaA319	L319A	Viable
BSDnaA320	I320A	Viable
BSDnaA321	R321A	Lethal
BSDnaA322	V322A	Viable
BSDnaA323	V323A	Viable
BSDnaA325	Y325A	Viable
BSDnaA326	S326A	Viable
BSDnaA327	S327A	Viable
BSDnaA328	L328A	Viable
BSDnaA329	I329A	Viable
BSDnaA330	N330A	Viable
BSDnaA331	K331A	Viable
BSDnaA332	D332A	Viable
BSDnaA333	I333A	Viable
BSDnaA334	N334A	Viable
BSDnaA336	D336A	Viable
BSDnaA337	L337A	Viable
BSDnaA340	E340A	Viable
BSDnaA342	L342A	Viable
BSDnaA343	K343A	Viable
BSDnaA344	D344A	Viable
BSDnaA345	I345A	Viable
BSDnaA346	I346A	Viable
BSDnaA347	P347A	Viable
BSDnaA348	S348A	Viable
BSDnaA349	S349A	Viable
BSDnaA350	K350A	Viable
BSDnaA351	P351A	Viable
BSDnaA352	K352A	Viable
BSDnaA353	V353A	Viable
BSDnaA354	I354A	Viable
BSDnaA355	T355A	Viable
BSDnaA356	I356A	Viable
BSDnaA357	K357A	Viable
BSDnaA358	E358A	Viable
BSDnaA359	I359A	Lethal
BSDnaA360	Q360A	Viable
BSDnaA361	R361A	Lethal
BSDnaA362	V362A	Viable
BSDnaA363	V363A	Viable
BSDnaA364	G364A	Viable
BSDnaA365	Q365A	Viable
BSDnaA366	Q366A	Viable
BSDnaA367	F367A	Viable
BSDnaA368	N368A	Viable
BSDnaA369	I369A	Viable
BSDnaA370	K370A	Viable
BSDnaA371	L371A	Viable
BSDnaA372	E372A	Viable
BSDnaA373	D373A	Viable
BSDnaA374	F374A	Lethal
BSDnaA375	K375A	Viable
BSDnaA377	K377A	Viable
BSDnaA378	K378A	Viable
BSDnaA379	R379A	Lethal
BSDnaA380	T380A	Viable
BSDnaA381	K381A	Viable
BSDnaA382	S382A	Viable
BSDnaA383	V383A	Viable
BSDnaA385	F385A	Viable
BSDnaA386	P386A	Viable
BSDnaA387	R387A	Lethal
BSDnaA388	Q388A	Viable
BSDnaA389	I389A	Viable
BSDnaA391	M391A	Lethal
BSDnaA392	Y392A	Viable
BSDnaA393	L393A	Viable
BSDnaA394	S394A	Viable
BSDnaA395	R395A	Lethal
BSDnaA396	E396A	Viable
BSDnaA397	M397A	Viable
BSDnaA398	T398A	Viable
BSDnaA399	D399A	Viable
BSDnaA400	S400A	Viable
BSDnaA401	S401A	Viable
BSDnaA402	L402A	Viable
BSDnaA403	P403A	Viable
BSDnaA404	K404A	Viable
BSDnaA405	I405A	Lethal
BSDnaA406	G406A	Viable
BSDnaA407	E407A	Viable
BSDnaA408	E408A	Viable
BSDnaA409	F409A	Lethal
BSDnaA410	G410A	Viable
BSDnaA411	G411A	Lethal
BSDnaA412	R412A	Lethal
BSDnaA413	D413A	Lethal
BSDnaA414	H414A	Lethal
BSDnaA415	T415A	Viable
BSDnaA416	T416A	Lethal
BSDnaA417	V417A	Viable
BSDnaA418	I418A	Viable
BSDnaA419	H419A	Viable
BSDnaA421	H421A	Viable
BSDnaA422	E422A	Viable
BSDnaA423	K423A	Viable
BSDnaA424	I424A	Viable
BSDnaA425	S425A	Viable
BSDnaA426	K426A	Viable
BSDnaA427	L427A	Viable
BSDnaA428	L428A	Viable
BSDnaA430	D430A	Viable
BSDnaA431	D431A	Lethal
BSDnaA432	E432A	Viable
BSDnaA433	Q433A	Viable
BSDnaA434	L434A	Viable
BSDnaA435	Q435A	Viable
BSDnaA436	Q436A	Viable
BSDnaA437	H437A	Viable
BSDnaA438	V438A	Viable
BSDnaA439	K439A	Viable
BSDnaA440	E440A	Viable
BSDnaA441	I441A	Viable
BSDnaA442	K442A	Viable
BSDnaA443	E443A	Viable
BSDnaA444	Q444A	Viable
BSDnaA445	L445A	Viable
BSDnaA446	K446A	Viable

## Sheet: DnaA quickchange mutagenesis
Quickchange oligonucleotides used for the DnaA alanine scan
Mutation	Forward (5'→3')	Reverse (5'→3')	Overlap (5'→3')	Melting temperature (overlap)	Annealing temperature
N109A	tcaaGCTatgctcaatccaaaatatacttttg	gcatAGCttgaggaaaatcagatgtatcttc	tcaaGCTatgc	42.7161	60.9035
M110A	aaatGCTctcaatccaaaatatacttttgatac	ttgagAGCattttgaggaaaatcagatgtatc	aaatGCTctcaa	43.2121	59.5542
L111A	atatgGCTaatccaaaatatacttttgatac	ggattAGCcatattttgaggaaaatcagatg	atatgGCTaatcc	44.2132	60.5572
N112A	ctcGCTccaaaatatacttttgatacttttg	ttggAGCgagcatattttgaggaaaatcag	ctcGCTccaa	44.5281	60.229
P113A	tcaatGCTaaatatacttttgatacttttgtc	tatttAGCattgagcatattttgaggaaaatcag	tcaatGCTaaata	40.1244	60.6196
K114A	atccaGCTtatacttttgatacttttgtcatcg	gtataAGCtggattgagcatattttgagg	atccaGCTtatac	44.174	59.4534
Y115A	caaaaGCTacttttgatacttttgtcatcgg	aaagtAGCttttggattgagcatattttgagg	caaaaGCTacttt	43.1354	61.8111
T116A	aatatGCTtttgatacttttgtcatcggatc	tcaaaAGCatattttggattgagcatattttgag	aatatGCTtttga	41.548	60.5629
F117A	atactGCTgatacttttgtcatcggatctg	gtatcAGCagtatattttggattgagcatattttg	atactGCTgatac	44.2162	60.5432
D118A	cttttGCTacttttgtcatcggatctgg	aaagtAGCaaaagtatattttggattgagc	cttttGCTacttt	43.1076	61.6457
T119A	ttgatGCTtttgtcatcggatctggaaac	caaaAGCatcaaaagtatattttggattgagc	ttgatGCTtttg	42.6702	63.3717
F120A	tactGCTgtcatcggatctggaaaccg	tgacAGCagtatcaaaagtatattttggattg	tactGCTgtca	43.638	64.5822
V121A	cttttGCTatcggatctggaaaccgatttg	cgatAGCaaaagtatcaaaagtatattttgg	cttttGCTatcg	42.7591	62.9805
I122A	gtcGCTggatctggaaaccgatttgc	tccAGCgacaaaagtatcaaaagtatattttg	gtcGCTgga	42.4392	61.8724
G123A	catcGCTtctggaaaccgatttgcac	cagaAGCgatgacaaaagtatcaaaagtatattttg	catcGCTtctg	44.7565	61.553
S124A	ggaGCTggaaaccgatttgcacatgc	tccAGCtccgatgacaaaagtatcaaaag	ggaGCTgga	40.7948	64.2338
G125A	gatctGCTaaccgatttgcacatgctg	ggttAGCagatccgatgacaaaagtatc	gatctGCTaacc	44.7175	63.5667
N126A	ggaGCTcgatttgcacatgctgcttc	atcgAGCtccagatccgatgacaaaag	ggaGCTcgat	43.5326	64.6362
R127A	aaacGCTtttgcacatgctgcttcc	caaaAGCgtttccagatccgatgac	aaacGCTtttg	41.9301	64.2205
F128A	cgaGCTgcacatgctgcttccctc	tgcAGCtcggtttccagatccgatg	cgaGCTgca	43.9809	64.8632
A129A	gatttGCTcatgctgcttccctcg	catgAGCaaatcggtttccagatccg	gatttGCTcatg	43.1554	63.1211
H130A	gcaGCTgctgcttccctcgcag	agcAGCtgcaaatcggtttccagatc	gcaGCTgct	44.5096	63.8277
A131A	acatGCTgcttccctcgcagtagc	agcAGCatgtgcaaatcggtttccag	acatGCTgct	44.2322	64.3651
A132A	gctGCTtccctcgcagtagcg	ggaAGCagcatgtgcaaatcggtttc	gctGCTtcc	40.8759	64.279
S133A	tgctGCTctcgcagtagcggaagc	gagAGCagcagcatgtgcaaatcg	tgctGCTctc	44.8075	64.6594
L134A	tccGCTgcagtagcggaagcg	tgcAGCggaagcagcatgtgcaaatc	tccGCTgca	46.928	63.3902
A135A	cctcGCTgtagcggaagcgcc	tacAGCgagggaagcagcatgtg	cctcGCTgta	43.3925	63.3617
V136A	gcaGCTgcggaagcgccc	cgcAGCtgcgagggaagcagc	gcaGCTgcg	47.9842	64.0244
A137A	cagtaGCTgaagcgcccgcg	cttcAGCtactgcgagggaagcag	cagtaGCTgaag	44.6949	64.2334
E138A	gcgGCTgcgcccgcgaaag	cgcAGCcgctactgcgagggaag	gcgGCTgcg	53.2603	64.7415
A139A	gaaGCTcccgcgaaagcttacaac	gggAGCttccgctactgcgagg	gaaGCTccc	38.631	64.4408
P140A	gcgGCTgcgaaagcttacaaccc	cgcAGCcgcttccgctactgc	gcgGCTgcg	53.2603	61.5901
A141A	cccGCTaaagcttacaaccctttatttatc	ctttAGCgggcgcttccgctac	cccGCTaaag	42.1018	63.6432
K142A	gcgGCTgcttacaaccctttatttatctatg	agcAGCcgcgggcgcttc	gcgGCTgct	49.96	61.8752
A143A	gaaaGCTtacaaccctttatttatctatgggg	ttgtaAGCtttcgcgggcgcttc	gaaaGCTtacaa	40.9442	64.4059
Y144A	gctGCTaaccctttatttatctatggggg	ggttAGCagctttcgcgggc	gctGCTaacc	42.646	62.4815
N145A	ttacGCTcctttatttatctatgggggcg	aaggAGCgtaagctttcgcgggc	ttacGCTcctt	44.3368	63.3036
P146A	caacGCTttatttatctatgggggcgtc	aataaAGCgttgtaagctttcgcggg	caacGCTttatt	42.208	62.2866
L147A	ccctGCTtttatctatgggggcgtcg	ataaaAGCagggttgtaagctttcgc	ccctGCTtttat	44.0469	63.3716
F148A	ctttaGCTatctatgggggcgtcg	atagatAGCtaaagggttgtaagctttcgc	ctttaGCTatctat	40.9334	63.7065
I149A	tatttGCTtatgggggcgtcgg	ccataAGCaaataaagggttgtaagctttcg	tatttGCTtatgg	42.0738	62.0265
Y150A	tatcGCTgggggcgtcggc	cccAGCgataaataaagggttgtaagctttc	tatcGCTggg	43.746	64.7274
G151A	ctatGCTggcgtcggcttaggg	gccAGCatagataaataaagggttgtaagc	ctatGCTggc	42.1559	63.5051
G152A	gggGCTgtcggcttagggaaaacacac	gacAGCcccatagataaataaagggttgtaag	gggGCTgtc	44.144	63.6482
V153A	ggcGCTggcttagggaaaacacac	gccAGCgcccccatagataaataaaggg	ggcGCTggc	52.6397	61.2488
G154A	cgtcGCTttagggaaaacacacttaatgc	ctaaAGCgacgcccccatagataaataaag	cgtcGCTttag	44.8745	61.5724
L155A	ggcGCTgggaaaacacacttaatgc	cccAGCgccgacgccccc	ggcGCTggg	51.3038	65.5133
G156A	gcttaGCTaaaacacacttaatgcatgcg	gttttAGCtaagccgacgcccc	gcttaGCTaaaac	44.2814	62.9496
K157A	gggGCTacacacttaatgcatgcgatc	tgtAGCccctaagccgacgcc	gggGCTaca	40.7001	64.1045
T158A	gaaaGCTcacttaatgcatgcgatcgg	aagtgAGCtttccctaagccgacgc	gaaaGCTcactt	44.5217	64.6001
H159A	aaacaGCTttaatgcatgcgatcggc	attaaAGCtgttttccctaagccgacg	aaacaGCTttaat	41.9459	64.2237
L160A	acacGCTatgcatgcgatcggc	catAGCgtgtgttttccctaagccg	acacGCTatg	40.6999	63.9311
M161A	acttaGCTcatgcgatcggccattatg	catgAGCtaagtgtgttttccctaagcc	acttaGCTcatg	43.3839	62.9905
H162A	atgGCTgcgatcggccattatgtaatag	cgcAGCcattaagtgtgttttccctaagc	atgGCTgcg	44.9989	62.3062
A163A	catGCTatcggccattatgtaatagatc	cgatAGCatgcattaagtgtgttttccc	catGCTatcg	37.528	60.1588
I164A	gcgGCTggccattatgtaatagatcataatc	gccAGCcgcatgcattaagtgtgttttc	gcgGCTggc	52.6397	61.4278
G165A	gatcGCTcattatgtaatagatcataatccttc	taatgAGCgatcgcatgcattaagtgtg	gatcGCTcatta	43.4449	59.6386
H166A	ggcGCTtatgtaatagatcataatccttctg	cataAGCgccgatcgcatgcattaag	ggcGCTtatg	43.5928	62.3389
Y167A	ccatGCTgtaatagatcataatccttctgcc	attacAGCatggccgatcgcatg	ccatGCTgtaat	44.2128	60.8916
V168A	cattatGCTatagatcataatccttctgcc	tctatAGCataatggccgatcgcatg	cattatGCTataga	41.5189	62.8923
I169A	tgtaGCTgatcataatccttctgccaaag	gatcAGCtacataatggccgatcgcatg	tgtaGCTgatc	40.9039	64.1024
D170A	gtaataGCTcataatccttctgccaaagtg	ttatgAGCtattacataatggccgatcgc	gtaataGCTcataa	41.8463	61.8717
H171A	tagatGCTaatccttctgccaaagtgg	ggattAGCatctattacataatggccgatcg	tagatGCTaatcc	43.6965	62.5979
N172A	tcatGCTccttctgccaaagtggtttatc	aaggAGCatgatctattacataatggccg	tcatGCTcctt	44.2119	62.7568
P173A	ataatGCTtctgccaaagtggtttatc	cagaAGCattatgatctattacataatggccg	ataatGCTtctg	40.1734	60.9244
S174A	cctGCTgccaaagtggtttatctgtc	ggcAGCaggattatgatctattacataatgg	cctGCTgcc	45.6883	60.6859
A175A	cttctGCTaaagtggtttatctgtcttctgag	ctttAGCagaaggattatgatctattacataatg	cttctGCTaaag	41.4535	60.5994
K176A	gccGCTgtggtttatctgtcttctgag	cacAGCggcagaaggattatgatctattac	gccGCTgtg	47.1982	63.4453
V177A	caaaGCTgtttatctgtcttctgagaaatttac	taaacAGCtttggcagaaggattatgatc	caaaGCTgttta	41.4174	60.7849
V178A	agtgGCTtatctgtcttctgagaaatttacaaac	agataAGCcactttggcagaaggattatg	agtgGCTtatct	44.9511	61.5601
Y179A	gttGCTctgtcttctgagaaatttacaaacg	acagAGCaaccactttggcagaagg	gttGCTctgt	40.602	62.4432
L180A	tttatGCTtcttctgagaaatttacaaacgaattc	gaagaAGCataaaccactttggcagaag	tttatGCTtcttc	42.4466	61.1601
S181A	ctgGCTtctgagaaatttacaaacgaattc	cagaAGCcagataaaccactttggcag	ctgGCTtctg	41.8088	60.0345
S182A	tctGCTgagaaatttacaaacgaattcatc	tctcAGCagacagataaaccactttggc	tctGCTgaga	40.9277	61.7679
E183A	cttctGCTaaatttacaaacgaattcatcaactc	aatttAGCagaagacagataaaccactttgg	cttctGCTaaatt	42.2553	61.2272
K184A	tgagGCTtttacaaacgaattcatcaactc	gtaaaAGCctcagaagacagataaaccac	tgagGCTtttac	44.2743	60.4734
F185A	agaaaGCTacaaacgaattcatcaactctatc	tttgtAGCtttctcagaagacagataaaccac	agaaaGCTacaaa	44.3791	61.5599
T186A	aatttGCTaacgaattcatcaactctatccg	cgttAGCaaatttctcagaagacagataaacc	aatttGCTaacg	42.4001	61.4282
N187A	ttacaGCTgaattcatcaactctatccgag	aattcAGCtgtaaatttctcagaagacagataaac	ttacaGCTgaatt	44.4689	60.7473
E188A	aaacGCTttcatcaactctatccgagataataaag	atgaaAGCgtttgtaaatttctcagaagacag	aaacGCTttcat	44.9331	60.224
F189A	cgaaGCTatcaactctatccgagataataaag	ttgatAGCttcgtttgtaaatttctcagaagac	cgaaGCTatcaa	43.8564	60.0135
I190A	aattcGCTaactctatccgagataataaagcc	agttAGCgaattcgtttgtaaatttctcagaag	aattcGCTaact	42.9492	61.1724
N191A	catcGCTtctatccgagataataaagccg	tagaAGCgatgaattcgtttgtaaatttctcag	catcGCTtcta	41.4533	61.2603
S192A	caacGCTatccgagataataaagccgtc	ggatAGCgttgatgaattcgtttgtaaatttc	caacGCTatcc	44.2295	59.9712
I193A	ctctGCTcgagataataaagccgtcg	tcgAGCagagttgatgaattcgtttgtaaatttc	ctctGCTcga	43.4063	60.6083
R194A	ctatcGCTgataataaagccgtcgacttc	ttatcAGCgatagagttgatgaattcgtttg	ctatcGCTgataa	44.1364	59.8764
D195A	tccgaGCTaataaagccgtcgacttccg	tattAGCtcggatagagttgatgaattcg	tccgaGCTaata	44.1579	65.2409
N196A	gagatGCTaaagccgtcgacttccg	ctttAGCatctcggatagagttgatgaattc	gagatGCTaaag	41.1403	64.473
K197A	taatGCTgccgtcgacttccg	ggcAGCattatctcggatagagttgatg	taatGCTgcc	41.0619	62.6176
A198A	ataaaGCTgtcgacttccgcaatcg	cgacAGCtttattatctcggatagagttgatg	ataaaGCTgtcg	44.582	62.934
V199A	gccGCTgacttccgcaatcgctatc	gtcAGCggctttattatctcggatagag	gccGCTgac	46.5846	62.9571
D200A	gtcGCTttccgcaatcgctatcgaaatg	ggaaAGCgacggctttattatctcgg	gtcGCTttcc	43.2666	64.4406
F201A	gacGCTcgcaatcgctatcgaaatg	gcgAGCgtcgacggctttattatctcg	gacGCTcgc	46.7938	62.199
R202A	acttcGCTaatcgctatcgaaatgttgatg	gattAGCgaagtcgacggctttattatc	acttcGCTaatc	44.0572	61.1603
N203A	cgcGCTcgctatcgaaatgttgatgtg	gcgAGCgcggaagtcgacgg	cgcGCTcgc	53.2912	62.2442
R204A	caatGCTtatcgaaatgttgatgtgcttttg	cgataAGCattgcggaagtcgacgg	caatGCTtatcg	42.8761	62.7204
Y205A	cgcGCTcgaaatgttgatgtgcttttg	tcgAGCgcgattgcggaagtcg	cgcGCTcga	49.4703	61.4175
R206A	ctatGCTaatgttgatgtgcttttgatagatg	acattAGCatagcgattgcggaagtcg	ctatGCTaatgt	39.0666	62.4897
N207A	cgaGCTgttgatgtgcttttgatagatg	caacAGCtcgatagcgattgcggaag	cgaGCTgttg	43.3845	62.7316
V208A	aaatGCTgatgtgcttttgatagatgatattc	acatcAGCatttcgatagcgattgcgg	aaatGCTgatgt	43.867	63.4923
D209A	gttGCTgtgcttttgatagatgatattc	cacAGCaacatttcgatagcgattgc	gttGCTgtg	36.7287	61.7686
V210A	tgatGCTcttttgatagatgatattcaatttttag	aaaagAGCatcaacatttcgatagcgattg	tgatGCTctttt	43.2305	59.7657
L211A	gtgGCTttgatagatgatattcaatttttag	tcaaAGCcacatcaacatttcgatagcg	gtgGCTttga	41.1715	60.2746
L212A	gcttGCTatagatgatattcaatttttagcgg	tctatAGCaagcacatcaacatttcgatag	gcttGCTataga	42.8253	59.6583
I213A	tttgGCTgatgatattcaatttttagcgggg	catcAGCcaaaagcacatcaacatttcg	tttgGCTgatg	43.6007	61.3954
D214A	tgataGCTgatattcaatttttagcggggaaag	atatcAGCtatcaaaagcacatcaacatttcg	tgataGCTgatat	41.8546	62.6984
D215A	tagatGCTattcaatttttagcggggaaag	tgaatAGCatctatcaaaagcacatcaacatttc	tagatGCTattca	42.2209	62.2547
I216A	atgatGCTcaatttttagcggggaaag	attgAGCatcatctatcaaaagcacatcaac	atgatGCTcaat	42.9423	59.8481
Q217A	atattGCTtttttagcggggaaagaac	taaaaaAGCaatatcatctatcaaaagcacatc	atattGCTttttta	39.979	59.437
F218A	ttcaaGCTttagcggggaaagaacaaac	ctaaAGCttgaatatcatctatcaaaagcac	ttcaaGCTttag	40.5741	62.0309
L219A	atttGCTgcggggaaagaacaaacc	cgcAGCaaattgaatatcatctatcaaaagc	atttGCTgcg	43.7619	62.8716
A220A	tttaGCTgggaaagaacaaacccagg	tcccAGCtaaaaattgaatatcatctatcaaaag	tttaGCTggga	43.5628	61.278
G221A	agcgGCTaaagaacaaacccaggaag	tttAGCcgctaaaaattgaatatcatctatc	agcgGCTaaa	43.723	60.7919
K222A	gggGCTgaacaaacccaggaagaatttttc	ttcAGCccccgctaaaaattgaatatc	gggGCTgaa	42.0071	62.5547
E223A	ggaaaGCTcaaacccaggaagaatttttcc	tttgAGCtttccccgctaaaaattgaatatc	ggaaaGCTcaaa	44.9788	62.229
Q224A	agaaGCTacccaggaagaatttttcc	gggtAGCttctttccccgctaaaaattg	agaaGCTaccc	44.8289	60.7243
T225A	caaGCTcaggaagaatttttccatacatttaac	cctgAGCttgttctttccccgctaaaaattg	caaGCTcagg	41.8998	63.2828
Q226A	accGCTgaagaatttttccatacatttaacac	ttcAGCggtttgttctttccccgc	accGCTgaa	41.2718	62.0315
E227A	cagGCTgaatttttccatacatttaacac	attcAGCctgggtttgttctttcccc	cagGCTgaat	40.105	62.0911
E228A	ggaaGCTtttttccatacatttaacacattac	aaaaaAGCttcctgggtttgttctttcc	ggaaGCTttttt	42.3166	60.9644
F229A	agaaGCTttccatacatttaacacattacacg	ggaaAGCttcttcctgggtttgttctttc	agaaGCTttcc	42.3845	61.8708
F230A	aatttGCTcatacatttaacacattacacgaag	gtatgAGCaaattcttcctgggtttgttc	aatttGCTcatac	43.0531	60.4923
H231A	tttcGCTacatttaacacattacacgaagaaag	aatgtAGCgaaaaattcttcctgggtttg	tttcGCTacatt	43.4689	60.5004
T232A	tccatGCTtttaacacattacacgaagaaagc	ttaaaAGCatggaaaaattcttcctggg	tccatGCTtttaa	44.8699	61.2072
F233A	atacaGCTaacacattacacgaagaaagc	tgttAGCtgtatggaaaaattcttcctgg	atacaGCTaaca	41.3109	61.2967
N234A	catttGCTacattacacgaagaaagcaaac	aatgtAGCaaatgtatggaaaaattcttcctgg	catttGCTacatt	43.326	62.1244
T235A	ttaacGCTttacacgaagaaagcaaacaaatc	tgtaaAGCgttaaatgtatggaaaaattcttcc	ttaacGCTttaca	44.9987	61.3588
L236A	cacaGCTcacgaagaaagcaaacaaatc	gtgAGCtgtgttaaatgtatggaaaaattc	cacaGCTcac	42.5778	58.5521
H237A	cattaGCTgaagaaagcaaacaaatcgtc	tcttcAGCtaatgtgttaaatgtatggaaaaattc	cattaGCTgaaga	44.8105	60.7827
E238A	cacGCTgaaagcaaacaaatcgtcatttc	tttcAGCgtgtaatgtgttaaatgtatgg	cacGCTgaaa	42.1143	61.806
E239A	cgaaGCTagcaaacaaatcgtcatttc	gctAGCttcgtgtaatgtgttaaatgtatgg	cgaaGCTagc	42.4304	60.0914
S240A	aagaaGCTaaacaaatcgtcatttcaagtg	tgtttAGCttcttcgtgtaatgtgttaaatg	aagaaGCTaaaca	44.3791	60.5591
K241A	agcGCTcaaatcgtcatttcaagtgacc	tttgAGCgctttcttcgtgtaatgtg	agcGCTcaaa	44.9154	62.6262
Q242A	caaaGCTatcgtcatttcaagtgaccg	cgatAGCtttgctttcttcgtgtaatgtg	caaaGCTatcg	40.3617	62.2998
I243A	acaaGCTgtcatttcaagtgaccggc	gacAGCttgtttgctttcttcgtgtaatg	acaaGCTgtc	40.8574	62.6945
V244A	aaatcGCTatttcaagtgaccggcc	gaaatAGCgatttgtttgctttcttcgtg	aaatcGCTatttc	43.2164	61.1293
I245A	gtcGCTtcaagtgaccggccg	tgaAGCgacgatttgtttgctttcttcg	gtcGCTtca	38.41	63.2472
S246A	tcattGCTagtgaccggccgc	cactAGCaatgacgatttgtttgctttc	tcattGCTagtg	43.8993	63.1423
S247A	ttcaGCTgaccggccgccaaag	gtcAGCtgaaatgacgatttgtttgc	ttcaGCTgac	40.2641	65.2709
D248A	agtGCTcggccgccaaagg	ccgAGCacttgaaatgacgatttgtttgc	agtGCTcgg	42.7094	63.179
R249A	gacGCTccgccaaaggaaattccg	cggAGCgtcacttgaaatgacgatttg	gacGCTccg	45.3781	63.5798
P250A	cggGCTccaaaggaaattccgacac	tggAGCccggtcacttgaaatgacg	cggGCTcca	47.1348	61.8178
P251A	ccgGCTaaggaaattccgacacttg	cttAGCcggccggtcacttgaaatg	ccgGCTaag	39.0471	65.5697
K252A	ccaGCTgaaattccgacacttgaagac	tttcAGCtggcggccggtc	ccaGCTgaaa	40.602	64.0208
E253A	aaagGCTattccgacacttgaagacag	ggaatAGCctttggcggccgg	aaagGCTattcc	43.7951	62.6649
I254A	gaaGCTccgacacttgaagacagattg	tcggAGCttcctttggcggcc	gaaGCTccga	43.997	63.3494
P255A	aaattGCTacacttgaagacagattgcg	agtgtAGCaatttcctttggcggcc	aaattGCTacact	44.9126	63.4336
T256A	ccgGCTcttgaagacagattgcgctc	aagAGCcggaatttcctttggcgg	ccgGCTctt	42.3199	64.0972
L257A	gacaGCTgaagacagattgcgctcac	cttcAGCtgtcggaatttcctttggc	gacaGCTgaag	43.996	63.9586
E258A	cttGCTgacagattgcgctcacgttttg	tgtcAGCaagtgtcggaatttcctttg	cttGCTgaca	40.665	66.5354
D259A	ttgaaGCTagattgcgctcacgttttg	aatctAGCttcaagtgtcggaatttcc	ttgaaGCTagatt	43.546	64.229
R260A	agacGCTttgcgctcacgttttgaatg	caaAGCgtcttcaagtgtcggaatttc	agacGCTttg	41.7596	64.1655
L261A	agaGCTcgctcacgttttgaatggg	gcgAGCtctgtcttcaagtgtcgg	agaGCTcgc	42.9871	62.0685
R262A	attgGCTtcacgttttgaatggggac	gtgaAGCcaatctgtcttcaagtgtcg	attgGCTtcac	43.5881	61.3977
S263A	cgcGCTcgttttgaatggggacttattac	acgAGCgcgcaatctgtcttcaagtg	cgcGCTcgt	50.0548	62.1151
R264A	ctcaGCTtttgaatggggacttattacag	tcaaaAGCtgagcgcaatctgtcttcaag	ctcaGCTtttga	44.5172	62.8406
F265A	cgtGCTgaatggggacttattacagatatcac	attcAGCacgtgagcgcaatctgtc	cgtGCTgaat	41.6274	64.9225
E266A	ttttGCTtggggacttattacagatatcac	cccaAGCaaaacgtgagcgcaatctgtc	ttttGCTtggg	44.5344	64.0604
W267A	gaaGCTggacttattacagatatcacaccg	gtccAGCttcaaaacgtgagcgcaatc	gaaGCTggac	41.9266	62.7062
G268A	atggGCTcttattacagatatcacaccgcc	taagAGCccattcaaaacgtgagcgc	atggGCTctta	43.0567	63.1117
L269A	gggaGCTattacagatatcacaccgcc	gtaatAGCtccccattcaaaacgtgag	gggaGCTattac	43.7219	62.4133
I270A	acttGCTacagatatcacaccgcctg	ctgtAGCaagtccccattcaaaacgtg	acttGCTacag	41.9299	64.0012
T271A	ttattGCTgatatcacaccgcctgatc	gatatcAGCaataagtccccattcaaaacg	ttattGCTgatatc	42.9556	61.5183
D272A	ttacaGCTatcacaccgcctgatctag	gtgatAGCtgtaataagtccccattcaaaac	ttacaGCTatcac	44.5944	61.4211
I273A	agatGCTacaccgcctgatctagaaac	gtgtAGCatctgtaataagtccccattc	agatGCTacac	41.512	63.5915
T274A	tatcGCTccgcctgatctagaaacgag	cggAGCgatatctgtaataagtccccattc	tatcGCTccg	44.0208	63.8831
P275A	acaGCTcctgatctagaaacgagaattgc	caggAGCtgtgatatctgtaataagtcccc	acaGCTcctg	44.0395	61.762
P276A	ccgGCTgatctagaaacgagaattgc	atcAGCcggtgtgatatctgtaataagtcc	ccgGCTgat	42.5032	62.7872
D277A	cctGCTctagaaacgagaattgcaattttaag	ctagAGCaggcggtgtgatatctg	cctGCTctag	39.4294	61.1295
L278A	tgatGCTgaaacgagaattgcaattttaag	tttcAGCatcaggcggtgtgatatctg	tgatGCTgaaa	41.3403	63.0159
E279A	tctaGCTacgagaattgcaattttaagaaaaaag	tcgtAGCtagatcaggcggtgtgatatc	tctaGCTacga	41.7111	61.8972
T280A	tagaaGCTagaattgcaattttaagaaaaaagg	attctAGCttctagatcaggcggtgtg	tagaaGCTagaat	41.7016	62.1018
R281A	aacgGCTattgcaattttaagaaaaaaggcc	caatAGCcgtttctagatcaggcggtg	aacgGCTattg	43.2884	64.4049
I282A	agaGCTgcaattttaagaaaaaaggccaaag	ttgcAGCtctcgtttctagatcaggcg	agaGCTgcaa	43.5544	62.5972
A283A	agaattGCTattttaagaaaaaaggccaaagc	aaaatAGCaattctcgtttctagatcaggc	agaattGCTatttt	43.2083	61.3486
I284A	ttgcaGCTttaagaaaaaaggccaaagcag	ttaaAGCtgcaattctcgtttctagatcag	ttgcaGCTttaa	44.3143	62.5306
L285A	caattGCTagaaaaaaggccaaagcagag	tttctAGCaattgcaattctcgtttctagatc	caattGCTagaaa	42.7864	61.8658
R286A	ttttaGCTaaaaaggccaaagcagagg	ctttttAGCtaaaattgcaattctcgtttctag	ttttaGCTaaaaag	41.2537	62.2973
K287A	taagaGCTaaggccaaagcagaggg	ccttAGCtcttaaaattgcaattctcgtttc	taagaGCTaagg	41.7674	64.1771
K288A	aaaaGCTgccaaagcagagggc	ggcAGCttttcttaaaattgcaattctcgtttc	aaaaGCTgcc	42.7581	62.0517
A289A	aaaagGCTaaagcagagggcctcgatattc	ctttAGCcttttttcttaaaattgcaattctc	aaaagGCTaaag	41.0198	64.2607
K290A	gccGCTgcagagggcctcgatattc	tgcAGCggccttttttcttaaaattgc	gccGCTgca	50.5587	62.9223
A291A	caaaGCTgagggcctcgatattccg	cctcAGCtttggccttttttcttaaaattgc	caaaGCTgagg	44.4656	62.1009
E292A	gcaGCTggcctcgatattccgaacg	gccAGCtgctttggccttttttc	gcaGCTggc	47.1776	64.1255
G293A	agagGCTctcgatattccgaacgagg	gagAGCctctgctttggccttttttc	agagGCTctc	42.1799	62.3728
L294A	ggcGCTgatattccgaacgaggttatgc	tatcAGCgccctctgctttggc	ggcGCTgata	44.8601	63.4592
D295A	cctcGCTattccgaacgaggttatgc	gaatAGCgaggccctctgctttg	cctcGCTattc	43.1158	63.0024
I296A	gatGCTccgaacgaggttatgctttac	tcggAGCatcgaggccctctgc	gatGCTccga	44.1065	63.654
P297A	atattGCTaacgaggttatgctttacatcg	tcgttAGCaatatcgaggccctctgc	atattGCTaacga	43.8196	63.3131
N298A	ccgGCTgaggttatgctttacatcgc	ctcAGCcggaatatcgaggccctc	ccgGCTgag	44.4865	64.0185
E299A	gaacGCTgttatgctttacatcgcgaatc	ataacAGCgttcggaatatcgaggccc	gaacGCTgttat	44.8252	65.1714
V300A	cgagGCTatgctttacatcgcgaatc	catAGCctcgttcggaatatcgaggc	cgagGCTatg	41.1262	64.6698
M301A	ggttGCTctttacatcgcgaatcaaatcg	taaagAGCaacctcgttcggaatatcgag	ggttGCTcttta	43.9784	62.6408
L302A	ttatgGCTtacatcgcgaatcaaatcg	atgtaAGCcataacctcgttcggaatatcg	ttatgGCTtacat	43.59	60.9681
Y303A	gcttGCTatcgcgaatcaaatcgacag	cgatAGCaagcataacctcgttcgg	gcttGCTatcg	44.9159	62.791
I304A	tacGCTgcgaatcaaatcgacagc	cgcAGCgtaaagcataacctcgttcg	tacGCTgcg	44.5334	61.3842
A305A	catcGCTaatcaaatcgacagcaatattcg	tgattAGCgatgtaaagcataacctcgttc	catcGCTaatca	43.9321	61.6515
N306A	gcgGCTcaaatcgacagcaatattcgg	ttgAGCcgcgatgtaaagcataacctc	gcgGCTcaa	44.5156	62.2837
Q307A	gaatGCTatcgacagcaatattcggg	tcgatAGCattcgcgatgtaaagcataac	gaatGCTatcga	43.462	61.7053
I308A	tcaaGCTgacagcaatattcgggaactc	tgtcAGCttgattcgcgatgtaaagc	tcaaGCTgaca	44.7459	61.4835
D309A	aatcGCTagcaatattcgggaactcg	gctAGCgatttgattcgcgatgtaaagc	aatcGCTagc	40.8198	62.7662
S310A	cgacGCTaatattcgggaactcgaagg	atattAGCgtcgatttgattcgcgatg	cgacGCTaatat	43.6824	62.1305
N311A	cagcGCTattcgggaactcgaaggag	gaatAGCgctgtcgatttgattcgcg	cagcGCTattc	44.9381	64.4251
I312A	caatGCTcgggaactcgaaggagc	ccgAGCattgctgtcgatttgattcg	caatGCTcgg	43.4063	64.6602
R313A	atattGCTgaactcgaaggagcattaatc	agttcAGCaatattgctgtcgatttgattcg	atattGCTgaact	44.0778	61.1836
E314A	cggGCTctcgaaggagcattaatcagag	gagAGCccgaatattgctgtcgatttg	cggGCTctc	43.7654	62.3154
L315A	ggaaGCTgaaggagcattaatcagagttg	cttcAGCttcccgaatattgctgtcg	ggaaGCTgaag	43.934	61.3663
E316A	ctcGCTggagcattaatcagagttgtc	tccAGCgagttcccgaatattgctgtc	ctcGCTgga	41.7679	61.1926
G317A	gaaGCTgcattaatcagagttgtcgc	atgcAGCttcgagttcccgaatattgc	gaaGCTgcat	41.5453	62.0283
A318A	aaggaGCTttaatcagagttgtcgcttattc	attaaAGCtccttcgagttcccgaatattg	aaggaGCTttaat	43.96	63.4037
L319A	agcaGCTatcagagttgtcgcttattc	tgatAGCtgctccttcgagttccc	agcaGCTatca	43.9256	63.0988
I320A	cattaGCTagagttgtcgcttattcatc	actctAGCtaatgctccttcgagttccc	cattaGCTagagt	43.4646	64.0302
R321A	aatcGCTgttgtcgcttattcatctttaattaataaag	caacAGCgattaatgctccttcgagttc	aatcGCTgttg	44.3837	61.2572
V322A	agaGCTgtcgcttattcatctttaattaataaag	cgacAGCtctgattaatgctccttcgag	agaGCTgtcg	44.3418	59.3144
V323A	gttGCTgcttattcatctttaattaataaag	aagcAGCaactctgattaatgctccttcg	gttGCTgctt	42.5489	60.6476
A324A	tgtcGCTtattcatctttaattaataaag	gaataAGCgacaactctgattaatgctcc	tgtcGCTtattc	44.5638	59.5996
Y325A	gctGCTtcatctttaattaataaagatattaatg	atgaAGCagcgacaactctgattaatgc	gctGCTtcat	41.4706	60.9473
S326A	cttatGCTtctttaattaataaagatattaatg	aaagaAGCataagcgacaactctgattaatg	cttatGCTtcttt	42.2553	58.9277
S327A	attcaGCTttaattaataaagatattaatgctg	attaaAGCtgaataagcgacaactctg	attcaGCTttaat	41.0624	62.3886
L328A	catctGCTattaataaagatattaatgctgatc	ttaatAGCagatgaataagcgacaactc	catctGCTattaa	40.993	60.2736
I329A	tctttaGCTaataaagatattaatgctgatctgg	ttattAGCtaaagatgaataagcgacaactc	tctttaGCTaataa	40.4902	60.9792
N330A	taattGCTaaagatattaatgctgatctggc	tctttAGCaattaaagatgaataagcgacaactc	taattGCTaaaga	40.084	61.3577
K331A	ttaatGCTgatattaatgctgatctggcc	aatatcAGCattaattaaagatgaataagcgac	ttaatGCTgatatt	41.9893	60.5869
D332A	ataaaGCTattaatgctgatctggccg	attaatAGCtttattaattaaagatgaataagcg	ataaaGCTattaat	37.8581	61.0988
I333A	aagatGCTaatgctgatctggccg	cattAGCatctttattaattaaagatgaataag	aagatGCTaatg	40.25	60.6475
N334A	tattGCTgctgatctggccgc	cagcAGCaatatctttattaattaaagatg	tattGCTgctg	43.2489	61.0052
A335A	ttaatGCTgatctggccgctgagg	agatcAGCattaatatctttattaattaaagatg	ttaatGCTgatct	43.59	63.0811
D336A	gctGCTctggccgctgagg	cagAGCagcattaatatctttattaattaaag	gctGCTctg	40.2915	59.7443
L337A	gatGCTgccgctgaggcgttg	ggcAGCatcagcattaatatctttattaattaaag	gatGCTgcc	41.0652	65.4895
A338A	ctgGCTgctgaggcgttgaaag	agcAGCcagatcagcattaatatctttattaattaaag	ctgGCTgct	42.9536	59.6812
A339A	gccGCTgaggcgttgaaagatattattcc	ctcAGCggccagatcagcattaatatc	gccGCTgag	45.9635	61.2389
E340A	gctGCTgcgttgaaagatattattccttcc	cgcAGCagcggccagatcagc	gctGCTgcg	47.9785	63.9707
A341A	tgagGCTttgaaagatattattccttcctc	tcaaAGCctcagcggccagatcag	tgagGCTttga	44.7074	63.8461
L342A	gcgGCTaaagatattattccttcctcaaaac	ctttAGCcgcctcagcggc	gcgGCTaaag	43.4879	61.6433
K343A	gttgGCTgatattattccttcctcaaaaccg	atatcAGCcaacgcctcagcgg	gttgGCTgatat	43.7175	61.7496
D344A	ttgaaaGCTattattccttcctcaaaaccg	ataatAGCtttcaacgcctcagcg	ttgaaaGCTattat	41.9172	61.0581
I345A	agatGCTattccttcctcaaaaccgaaag	ggaatAGCatctttcaacgcctcagc	agatGCTattcc	42.9277	63.4971
I346A	tattGCTccttcctcaaaaccgaaagtc	gaaggAGCaatatctttcaacgcctcagc	tattGCTccttc	43.2928	63.6598
P347A	ttattGCTtcctcaaaaccgaaagtc	aggaAGCaataatatctttcaacgcctcag	ttattGCTtcct	42.1575	60.231
S348A	tcctGCTtcaaaaccgaaagtcattacg	ttgaAGCaggaataatatctttcaacgcc	tcctGCTtcaa	44.6532	61.031
S349A	ttccGCTaaaccgaaagtcattacgataaaag	gtttAGCggaaggaataatatctttcaacgc	ttccGCTaaac	43.1645	62.0074
K350A	tcaGCTccgaaagtcattacgataaaag	cggAGCtgaggaaggaataatatctttcaac	tcaGCTccg	42.0271	60.8934
P351A	caaaaGCTaaagtcattacgataaaagaaattc	actttAGCttttgaggaaggaataatatctttc	caaaaGCTaaagt	43.1519	60.5129
K352A	ccgGCTgtcattacgataaaagaaattcagag	gacAGCcggttttgaggaaggaataatatc	ccgGCTgtc	45.098	60.3275
V353A	cgaaaGCTattacgataaaagaaattcagaggg	gtaatAGCtttcggttttgaggaagg	cgaaaGCTattac	43.5475	60.5459
I354A	gtcGCTacgataaaagaaattcagaggg	tcgtAGCgactttcggttttgaggaag	gtcGCTacga	44.2745	60.8286
T355A	tcattGCTataaaagaaattcagagggtagtag	tttatAGCaatgactttcggttttgagg	tcattGCTataaa	40.1244	60.2934
I356A	tacgGCTaaagaaattcagagggtagtagg	ctttAGCcgtaatgactttcggttttgag	tacgGCTaaag	41.5814	61.9931
K357A	cgataGCTgaaattcagagggtagtaggc	tttcAGCtatcgtaatgactttcggttttg	cgataGCTgaaa	43.8719	61.513
E358A	taaaaGCTattcagagggtagtaggccag	tgaatAGCttttatcgtaatgactttcggttttg	taaaaGCTattca	40.0573	64.2427
I359A	agaaGCTcagagggtagtaggccag	tctgAGCttcttttatcgtaatgactttcgg	agaaGCTcaga	43.1242	61.4992
Q360A	aaattGCTagggtagtaggccagc	ccctAGCaatttcttttatcgtaatgactttc	aaattGCTaggg	44.3227	60.5897
R361A	tcagGCTgtagtaggccagcaatttaatattaaac	ctacAGCctgaatttcttttatcgtaatgac	tcagGCTgtag	44.8528	61.2135
V362A	aggGCTgtaggccagcaatttaatattaaac	ctacAGCcctctgaatttcttttatcgtaatg	aggGCTgtag	42.8044	60.7348
V363A	gtaGCTggccagcaatttaatattaaactcg	gccAGCtaccctctgaatttcttttatcg	gtaGCTggc	39.6752	60.6786
G364A	gtaGCTcagcaatttaatattaaactcgagg	gctgAGCtactaccctctgaatttcttttatc	gtaGCTcagc	41.5715	60.4341
Q365A	ggcGCTcaatttaatattaaactcgaggatttc	ttgAGCgcctactaccctctgaatttc	ggcGCTcaa	44.5156	61.6982
Q366A	ccagGCTtttaatattaaactcgaggatttc	ttaaaAGCctggcctactaccctctg	ccagGCTtttaa	44.4668	62.5131
F367A	agcaaGCTaatattaaactcgaggatttcaaag	atattAGCttgctggcctactaccctc	agcaaGCTaatat	43.7698	65.4545
N368A	caatttGCTattaaactcgaggatttcaaagc	ttaatAGCaaattgctggcctactaccc	caatttGCTattaa	41.2426	65.3808
I369A	ttaatGCTaaactcgaggatttcaaagc	agtttAGCattaaattgctggcctactacc	ttaatGCTaaact	40.5202	61.4073
K370A	atattGCTctcgaggatttcaaagc	cgagAGCaatattaaattgctggcctactac	atattGCTctcg	43.6506	61.2581
L371A	ttaaaGCTgaggatttcaaagcaaaaaaacg	cctcAGCtttaatattaaattgctggcctac	ttaaaGCTgagg	43.7722	59.8464
E372A	actcGCTgatttcaaagcaaaaaaacggac	atcAGCgagtttaatattaaattgctggcc	actcGCTgat	42.5039	60.8077
D373A	cgagGCTttcaaagcaaaaaaacggac	gaaAGCctcgagtttaatattaaattgctgg	cgagGCTttc	42.7245	60.7332
F374A	aggatGCTaaagcaaaaaaacggacaaag	ctttAGCatcctcgagtttaatattaaattgc	aggatGCTaaag	43.3659	59.8531
K375A	ttcGCTgcaaaaaaacggacaaagtc	tgcAGCgaaatcctcgagtttaatattaaattg	ttcGCTgca	42.8074	59.0519
A376A	tcaaaGCTaaaaaacggacaaagtcagtag	tttttAGCtttgaaatcctcgagtttaatattaaattg	tcaaaGCTaaaaa	41.8351	61.1947
K377A	agcaGCTaaacggacaaagtcagtagc	gtttAGCtgctttgaaatcctcgag	agcaGCTaaac	43.1911	60.3443
K378A	aaaGCTcggacaaagtcagtagcttttc	tccgAGCttttgctttgaaatcctcgag	aaaGCTcgga	42.9405	61.9303
R379A	aaaaaGCTacaaagtcagtagcttttccg	tttgtAGCtttttttgctttgaaatcctcg	aaaaaGCTacaaa	42.3245	61.1309
T380A	acggGCTaagtcagtagcttttccgcg	cttAGCccgtttttttgctttgaaatcc	acggGCTaag	44.2594	64.116
K381A	gacaGCTtcagtagcttttccgcgtc	ctgaAGCtgtccgtttttttgctttg	gacaGCTtcag	43.9792	63.8022
S382A	aaagGCTgtagcttttccgcgtcaaatc	ctacAGCctttgtccgtttttttgctttg	aaagGCTgtag	41.8635	62.2904
V383A	tcaGCTgcttttccgcgtcaaatcg	agcAGCtgactttgtccgtttttttgc	tcaGCTgct	40.5154	63.1061
A384A	cagtaGCTtttccgcgtcaaatcgc	gaaaAGCtactgactttgtccgtttttttg	cagtaGCTtttc	42.0086	62.3357
F385A	gctGCTccgcgtcaaatcgcc	cggAGCagctactgactttgtccg	gctGCTccg	45.9312	62.0329
P386A	ttttGCTcgtcaaatcgccatgtac	gacgAGCaaaagctactgactttgtccg	ttttGCTcgtc	44.2591	61.6192
R387A	ccgGCTcaaatcgccatgtacttatcaag	ttgAGCcggaaaagctactgactttg	ccgGCTcaa	43.0037	61.5874
Q388A	cgtGCTatcgccatgtacttatcaagg	cgatAGCacgcggaaaagctactgac	cgtGCTatcg	42.5742	62.6613
I389A	caaGCTgccatgtacttatcaaggg	ggcAGCttgacgcggaaaagctactg	caaGCTgcc	41.614	64.0779
A390A	aaatcGCTatgtacttatcaagggaaatgac	tacatAGCgatttgacgcggaaaagctac	aaatcGCTatgta	43.7948	62.9367
M391A	gccGCTtacttatcaagggaaatgactg	gtaAGCggcgatttgacgcgg	gccGCTtac	41.2818	62.8463
Y392A	catgGCTttatcaagggaaatgactgattcc	gataaAGCcatggcgatttgacgcg	catgGCTttatc	42.1071	63.135
L393A	gtacGCTtcaagggaaatgactgattcc	ttgaAGCgtacatggcgatttgacgc	gtacGCTtcaa	42.9937	62.9158
S394A	cttaGCTagggaaatgactgattcctc	ccctAGCtaagtacatggcgatttgacg	cttaGCTaggg	41.1516	62.2257
R395A	tatcaGCTgaaatgactgattcctctcttc	atttcAGCtgataagtacatggcgatttg	tatcaGCTgaaat	43.6163	60.9315
E396A	aaggGCTatgactgattcctctcttcc	tcatAGCccttgataagtacatggcg	aaggGCTatga	43.113	60.7338
M397A	ggaaGCTactgattcctctcttcctaaaatc	cagtAGCttcccttgataagtacatggc	ggaaGCTactg	42.8502	62.4413
T398A	aatgGCTgattcctctcttcctaaaatcgg	gaatcAGCcatttcccttgataagtacatgg	aatgGCTgattc	44.9553	61.5243
D399A	gactGCTtcctctcttcctaaaatcgg	ggaAGCagtcatttcccttgataagtac	gactGCTtcc	41.8546	60.1214
S400A	tgatGCTtctcttcctaaaatcggtgaag	gagaAGCatcagtcatttcccttgataag	tgatGCTtctc	41.9374	60.5152
S401A	tccGCTcttcctaaaatcggtgaagag	gaagAGCggaatcagtcatttcccttg	tccGCTcttc	44.2171	60.8756
L402A	ctctGCTcctaaaatcggtgaagagtttg	taggAGCagaggaatcagtcatttccc	ctctGCTccta	43.3956	61.818
P403A	ctcttGCTaaaatcggtgaagagtttgg	attttAGCaagagaggaatcagtcatttcc	ctcttGCTaaaat	42.2553	61.3947
K404A	cctGCTatcggtgaagagtttggagg	cgatAGCaggaagagaggaatcagtc	cctGCTatcg	41.0463	64.3483
I405A	taaaGCTggtgaagagtttggaggacg	caccAGCtttaggaagagaggaatcagtc	taaaGCTggtg	42.4077	64.5055
G406A	aatcGCTgaagagtttggaggacgtg	cttcAGCgattttaggaagagaggaatcagtc	aatcGCTgaag	43.3209	62.8016
E407A	ggtGCTgagtttggaggacgtgatc	ctcAGCaccgattttaggaagagagg	ggtGCTgag	39.4678	61.6368
E408A	gtgaaGCTtttggaggacgtgatcatac	caaaAGCttcaccgattttaggaagagag	gtgaaGCTtttg	43.9578	62.2231
F409A	gagGCTggaggacgtgatcatacgac	tccAGCctcttcaccgattttaggaagag	gagGCTgga	40.7948	62.9522
G410A	gtttGCTggacgtgatcatacgaccg	tccAGCaaactcttcaccgattttagg	gtttGCTgga	41.1715	63.3167
G411A	ggaGCTcgtgatcatacgaccgttattc	acgAGCtccaaactcttcaccgattttag	ggaGCTcgt	41.8078	63.2377
R412A	aggaGCTgatcatacgaccgttattcatg	gatcAGCtcctccaaactcttcaccg	aggaGCTgatc	44.9634	63.8408
D413A	acgtGCTcatacgaccgttattcatgc	tatgAGCacgtcctccaaactcttcac	acgtGCTcata	44.5138	63.9912
H414A	tgatGCTacgaccgttattcatgcg	tcgtAGCatcacgtcctccaaactcttc	tgatGCTacga	43.9997	63.311
T415A	tcatGCTaccgttattcatgcgcatg	ggtAGCatgatcacgtcctccaaactc	tcatGCTacc	39.0218	64.2491
T416A	tacgGCTgttattcatgcgcatgaaaaaatttc	taacAGCcgtatgatcacgtcctccaaac	tacgGCTgtta	43.8411	62.8779
V417A	gaccGCTattcatgcgcatgaaaaaatttc	gaatAGCggtcgtatgatcacgtcctc	gaccGCTattc	43.7004	62.0279
I418A	gttGCTcatgcgcatgaaaaaatttc	catgAGCaacggtcgtatgatcacgtc	gttGCTcatg	38.8703	63.5235
H419A	attGCTgcgcatgaaaaaatttcaaaac	cgcAGCaataacggtcgtatgatcacg	attGCTgcg	40.883	60.9286
A420A	tcatGCTcatgaaaaaatttcaaaactgctgg	catgAGCatgaataacggtcgtatgatcac	tcatGCTcatg	42.6274	62.6739
H421A	gcgGCTgaaaaaatttcaaaactgctggc	ttcAGCcgcatgaataacggtcgtatg	gcgGCTgaa	44.5334	62.596
E422A	gcatGCTaaaatttcaaaactgctggcag	attttAGCatgcgcatgaataacggtc	gcatGCTaaaat	42.213	63.4325
K423A	atgaaGCTatttcaaaactgctggcag	gaaatAGCttcatgcgcatgaataacgg	atgaaGCTatttc	42.115	62.1702
I424A	aaaaaGCTtcaaaactgctggcagatg	tttgaAGCtttttcatgcgcatgaataacg	aaaaaGCTtcaaa	43.2096	63.1504
S425A	aaattGCTaaactgctggcagatgatg	agtttAGCaattttttcatgcgcatgaataac	aaattGCTaaact	41.9114	61.9123
K426A	tcaGCTctgctggcagatgatgaacag	gcagAGCtgaaattttttcatgcgcatg	tcaGCTctgc	44.8338	64.1697
L427A	aaaaGCTctggcagatgatgaacagc	ccagAGCttttgaaattttttcatgcgc	aaaaGCTctgg	42.9013	62.7641
L428A	ctgGCTgcagatgatgaacagcttcag	tgcAGCcagttttgaaattttttcatgcgc	ctgGCTgca	43.6325	63.119
A429A	ctgGCTgatgatgaacagcttcagcag	atcAGCcagcagttttgaaattttttcatgc	ctgGCTgat	36.7042	63.0333
D430A	gcaGCTgatgaacagcttcagcagc	atcAGCtgccagcagttttgaaattttttc	gcaGCTgat	38.4586	64.0405
D431A	agatGCTgaacagcttcagcagcatg	gttcAGCatctgccagcagttttg	agatGCTgaac	42.5848	64.6347
E432A	gatGCTcagcttcagcagcatgtaaaag	gctgAGCatcatctgccagcagttttg	gatGCTcagc	42.8253	64.1164
Q433A	tgaaGCTcttcagcagcatgtaaaag	gaagAGCttcatcatctgccagcag	tgaaGCTcttc	41.8467	63.0087
L434A	cagGCTcagcagcatgtaaaagaaattaaag	ctgAGCctgttcatcatctgccagcag	cagGCTcag	38.7932	63.6381
Q435A	cttGCTcagcatgtaaaagaaattaaagaac	gctgAGCaagctgttcatcatctgccag	cttGCTcagc	43.2666	63.6381
Q436A	cagGCTcatgtaaaagaaattaaagaacagc	catgAGCctgaagctgttcatcatctg	cagGCTcatg	41.9965	59.4274
H437A	cagGCTgtaaaagaaattaaagaacagc	ttacAGCctgctgaagctgttcatcatc	cagGCTgtaa	39.4279	61.9132
V438A	gcatGCTaaagaaattaaagaacagcttaaatag	tctttAGCatgctgctgaagctgttcatc	gcatGCTaaaga	44.7835	64.4513
K439A	atgtaGCTgaaattaaagaacagcttaaatagc	atttcAGCtacatgctgctgaagctgttc	atgtaGCTgaaat	44.092	62.9244
E440A	gtaaaaGCTattaaagaacagcttaaatagcagg	ttaatAGCttttacatgctgctgaagc	gtaaaaGCTattaa	39.9034	61.6859
I441A	aagaaGCTaaagaacagcttaaatagcagg	tctttAGCttcttttacatgctgctgaag	aagaaGCTaaaga	43.4609	61.2916
K442A	aattGCTgaacagcttaaatagcaggac	tgttcAGCaatttcttttacatgctgctg	aattGCTgaaca	44.2759	60.1963
E443A	ttaaaGCTcagcttaaatagcaggaccg	gctgAGCtttaatttcttttacatgctgctg	ttaaaGCTcagc	44.9337	60.8887
Q444A	aagaaGCTcttaaatagcaggaccgggg	ttaagAGCttctttaatttcttttacatgctgc	aagaaGCTcttaa	43.418	63.1255
L445A	aacagGCTaaatagcaggaccgggg	tatttAGCctgttctttaatttcttttacatgc	aacagGCTaaata	43.5035	63.8133
K446A	gcttGCTtagcaggaccggggatc	ctaAGCaagctgttctttaatttcttttac	gcttGCTtag	38.3953	65.0616

## Sheet: Plasmids
Plasmid	Genotype	Construction	Reference
pSF014	bla PlacT7-His14-SUMO-DnaA109-446		Pelliciari et al. NAR (2021)
pTR230	bla PlacT7-His14-SUMO-DnaA109-446,I190A	oDS160/oDS161 from pSF014	This work
pSP104	bla PlacT7-His14-SUMO-DnaA109-446,R264A	oTR1320/oTR1321 from pSF014	This work
pCW23	bla dnaA incC dnaN cat yaaA recF'	oCW83/oCW460 from pBR322 + oCW86/oCW80 from B. subtilis gDNA + oCW79/oCW82 from pHM327	This work
pCW116	bla dnaA5'-UTR PVEG-bgaB cat incC dnaN'	oCW308/oCW357 from pCW23 + oCW358/oCW311 from CW197	This work
pCW173	bla dnaAI/II PVEG-bgaB terminators incC yaaA recF'	oCW481/oCW490 from 168CA gDNA + oCW491/oCW458 from pCW23 + oCW459/oCW464 from CW197 gDNA + oCW461/oCW474 from pAPNC213-erm + oCW471/oCW472 from pTR1031	This work
pCW270	bla 'amyE tet PHAT-dnaD-ssrA lacIQQ amyE'		Winterhalter et al. NAR (2022)
pCW271	bla 'dnaA dnaN tet amyE'	oCW680/678 from pCW270 + oCW677/oCW683 from CW59 gDNA	This work
pHM327	bla 'dnaA dnaN cat recF		Scholefield et al. EMBO (2012)
			This work
			This work
			This work
			This work
			This work
			This work
			This work
			This work
			This work
			This work
			This work
			This work
			This work
			This work
			This work
			This work
			This work
			This work
			This work
			This work
			This work
			This work
			This work
			This work
			This work
			This work
			This work
			This work
			This work
			This work
			This work
			This work
			This work
			This work
			This work
			This work
			This work
			This work
			This work
			This work
			This work
			This work
			This work
			This work
			Norrander et al. 1983
			This work
			This work
			This work
			This work
			This work
			This work
			This work

## Sheet: Oligonucleotides
Product	Template	Primer #1	Sequence (5'→3')	Primer #2	Sequence (5'→3')
generate DnaAI190A	pSP014	oDS160	GAATTCGCTTGCTCTATCCGAGATAATAAATG	oDS161	GAGCAAGCGAATTCGTTTGTAAATTTCTCAGAAGAC
generate DnaAR264A	pSP014	oTR1320	CGCTCAGCTTTTGAATGGGGACTTATTACAGATATCAC	oTR1321	TCAAAAGCTGAGCGCAATCTGTCTTCAAGTGTC
generate DnaAP347Stop	pSP014	oTR1004	TCTATCCGAGATAATAAATGCGTCGACTTCCGCAATCG	oTR1005	TTATTATCTCGGATAGAGCAGATGAATTCGTTTGTAAATTTC
pCW23 (multi-part assembly)	pBR322	oCW83	GATGCAGCTCGTCATCTCGCCAGTTGTTTACCCTCAC	oCW460	GTACACATTAGACGTCAGGTGGCAC
	168CA gDNA	oCW86	GAAAAGTGCCACCTGACGTCTAATGTGTACGAATGGTAAGC	oCW80	TTAATAGGTTCTGACAGGAAG
	pHM327	oCW79	GAAACGATTGTACAGCTTATCC	oCW82	ACAACTGGCGAGATGACGAGCTGCATC
pCW116 (multi-part assembly)	pCW23	oCW308	GCTCGAGCTCCAGGACCGGGGATCAATC	oCW357	ATTGCAATAGCTTCCGGCACGTCCC
	CW197 gDNA	oCW358	GTGCCGGAAGCTATTGCAATAAATAAATACAGGTG	oCW311	CCGGTCCTGGAGCTCGAGCTGTAATATAAAAACCTTC
pCW173 (multi-part assembly)	168CA gDNA	oCW481	TTGCTCTAGACAGGACCGGGGATCAATC	oCW490	AAGCTGCCGATTATCCTCCTAACGGATAATG
	pCW23	oCW491	AGGAGGATAATCGGCAGCTTTTCTATTC	oCW458	ATTGCAATAGGAGCATATTTTGAGGAAAATCAG
	CW197 gDNA	oCW459	AAATATGCTCCTATTGCAATAAATAAATACAGGTG	oCW464	TGCACTATCACTAAACCTTCCCGGCTTC
	pAPNC213-erm	oCW461	GAAGGTTTAGTGATAGTGCAGTATCTTAAAATTTTG	oCW474	TGCAGAGATCTTATTTCCTCCCGTTAAATAATAG
	pTR1031	oCW471	AGGAAATAAGATCTCTGCAGTCGGGAAG	oCW472	AACAACTGGCTCTAGAGCAACGTTCTTGC
pCW271 (multi-part assembly)	pCW270	oCW680	TTACATATGTGTCGATATGAACAGCTTATTTAC	oCW678	TTGGCCTAGACGGGACTTACCGAAAG
	CW59 gDNA	oCW677	GTCTAGGCCAAAGGAAATTCCGAC	oCW683	TCATATCGACACATATGTAAGATTTAAATGCAACCG
PCR amplified multi-part assembly for generating FDS076	pCW270	oFDS005	GACGTCAGGTGGCACTTTTC	oFDS006	GCCAGTTGTTTACCCTCACAAC
	168CA gDNA	oFDS048	GAAAAGTGCCACCTGACGTCGACACGCAGTTCATCATTTTCAG	oFDS318	GGCAAATTGTTTGAATTTGTCTTTTTTCC
	pCW270	oFDS300	GGAAAAAAGACAAATTCAAACAATTTGCCCCGATCCTCTAGAATTCCTGTTATAAAAAAAG	oFDS232	GTCGATATGAACAGCTTATTTACATAATTCACG
	168CA gDNA	oFDS308	CGTGAATTATGTAAATAAGCTGTTCATATCGACCCTAAAATCACGCATGTGGATATC	oFDS061	GTTGTGAGGGTAAACAACTGGCAATCAGGCTGGTTGTGTCTG
	amplification multi-part assembly	oTR002	TTCTTATCCACACCGTATTACCGCCTTTGAGTGAGCTG	oTR1219	AGACAGATCTTTTCCATAGGCTCCGCCCCCCTGAC
PCR amplified multi-part assembly for generating FDS404	sFDS076	oFDS135	GAAAAGTGCCACCTGACGTCGCTGAACAAATGTAGCGACACC	oFDS575	GCATTAAGTGTGTTTTCCCTAAGCC
	HM1603	oFDS576	GGCTTAGGGAAAACACACTTAATGC	oFDS144	CCGCCTTCTCACTTGAGGG
	amplification multi-part assembly	oFDS135	GAAAAGTGCCACCTGACGTCGCTGAACAAATGTAGCGACACC	oFDS317	GTTGTGAGGGTAAACAACTGGCGAGATGACGAGCTGCATCG
PCR amplified multi-part assembly for generating FDS682	sFDS076	oFDS135	GAAAAGTGCCACCTGACGTCGCTGAACAAATGTAGCGACACC	oFDS575	GCATTAAGTGTGTTTTCCCTAAGCC
	sTR011	oFDS576	GGCTTAGGGAAAACACACTTAATGC	oFDS144	CCGCCTTCTCACTTGAGGG
	amplification multi-part assembly	oFDS135	GAAAAGTGCCACCTGACGTCGCTGAACAAATGTAGCGACACC	oFDS317	GTTGTGAGGGTAAACAACTGGCGAGATGACGAGCTGCATCG
PCR amplified multi-part assembly for generating FDS686	sFDS682	oFDS135	GAAAAGTGCCACCTGACGTCGCTGAACAAATGTAGCGACACC	oFDS1285	ATATTTATAAAAAATAGTAGAAGTCATCGTCGGGCCTGTGGATTTGTGGATAAG
	sTR011	oFDS1286	CCACAGGCCCGACGATGACTTCTACTATTTTTTATAAATATATATATTAATACATTATCCGTTAGGAGG	oFDS144	CCGCCTTCTCACTTGAGGG
	amplification multi-part assembly	oFDS136	GAAAAGTGCCACCTGACGTCGATCAAAATCGGGAAACATCCCG	oFDS317	GTTGTGAGGGTAAACAACTGGCGAGATGACGAGCTGCATCG
PCR amplified multi-part assembly for generating FDS688	sFDS682	oFDS135	GAAAAGTGCCACCTGACGTCGCTGAACAAATGTAGCGACACC	oFDS1289	ATATTTATAAAAAATAGTAGAAGTGATGGTGGGGCCTGTGGATTTGTGGATAAG
	sTR011	oFDS1290	CCACAGGCCCCACCATCACTTCTACTATTTTTTATAAATATATATATTAATACATTATCCGTTAGGAGG	oFDS144	CCGCCTTCTCACTTGAGGG
	amplification multi-part assembly	oFDS136	GAAAAGTGCCACCTGACGTCGATCAAAATCGGGAAACATCCCG	oFDS317	GTTGTGAGGGTAAACAACTGGCGAGATGACGAGCTGCATCG
PCR amplified multi-part assembly for generating FDS691	sFDS682	oFDS135	GAAAAGTGCCACCTGACGTCGCTGAACAAATGTAGCGACACC	oFDS1293	ATATTTATAAAAAATAGTAGAAGTTATTGTTGGGCCTGTGGATTTGTGGATAAG
	sTR011	oFDS1294	CCACAGGCCCAACAATAACTTCTACTATTTTTTATAAATATATATATTAATACATTATCCGTTAGGAGG	oFDS144	CCGCCTTCTCACTTGAGGG
	amplification multi-part assembly	oFDS136	GAAAAGTGCCACCTGACGTCGATCAAAATCGGGAAACATCCCG	oFDS317	GTTGTGAGGGTAAACAACTGGCGAGATGACGAGCTGCATCG
PCR amplified multi-part assembly for generating FDS1029	sFDS682	oFDS135	GAAAAGTGCCACCTGACGTCGCTGAACAAATGTAGCGACACC	oFDS1652	ATATTTATAAAAAATAGTAGAAGTAGTAGTAGGGCCTGTGGATTTGTG
	sTR011	oFDS1653	CCACAGGCCCTACTACTACTTCTACTATTTTTTATAAATATATATATTAATACATTATCCGTTAGGAGG	oFDS144	CCGCCTTCTCACTTGAGGG
	amplification multi-part assembly	oFDS136	GAAAAGTGCCACCTGACGTCGATCAAAATCGGGAAACATCCCG	oFDS317	GTTGTGAGGGTAAACAACTGGCGAGATGACGAGCTGCATCG
PCR amplified multi-part assembly for generating FDS1031	sFDS682	oFDS135	GAAAAGTGCCACCTGACGTCGCTGAACAAATGTAGCGACACC	oFDS1654	ATATTTATAAAAAATAGTAGAAGTACTAGTAGGGCCTGTGGATTTGTG
	sTR011	oFDS1655	CCACAGGCCCTACTAGTACTTCTACTATTTTTTATAAATATATATATTAATACATTATCCGTTAGGAGG	oFDS144	CCGCCTTCTCACTTGAGGG
	amplification multi-part assembly	oFDS136	GAAAAGTGCCACCTGACGTCGATCAAAATCGGGAAACATCCCG	oFDS317	GTTGTGAGGGTAAACAACTGGCGAGATGACGAGCTGCATCG
PCR amplified multi-part assembly for generating FDS1035	sFDS682	oFDS135	GAAAAGTGCCACCTGACGTCGCTGAACAAATGTAGCGACACC	oFDS1656	ATATTTATAAAAAATAGTAGAAGTATTAGTAGGGCCTGTGGATTTGTG
	sTR011	oFDS1657	CCACAGGCCCTACTAATACTTCTACTATTTTTTATAAATATATATATTAATACATTATCCGTTAGGAGG	oFDS144	CCGCCTTCTCACTTGAGGG
	amplification multi-part assembly	oFDS136	GAAAAGTGCCACCTGACGTCGATCAAAATCGGGAAACATCCCG	oFDS317	GTTGTGAGGGTAAACAACTGGCGAGATGACGAGCTGCATCG
PCR amplified multi-part assembly for generating FDS1037	sFDS682	oFDS135	GAAAAGTGCCACCTGACGTCGCTGAACAAATGTAGCGACACC	oFDS1658	GTATTAATATATATATTTATAAAAAATAATAAAAATAATAATAAGGCCTGTGGATTTGTGGATAAGTTG
	sTR011	oFDS1659	TTATTATTATTTTTATTATTTTTTATAAATATATATATTAATACATTATCCGTTAGGAGGATAAAAATG	oFDS144	CCGCCTTCTCACTTGAGGG
	amplification multi-part assembly	oFDS136	GAAAAGTGCCACCTGACGTCGATCAAAATCGGGAAACATCCCG	oFDS317	GTTGTGAGGGTAAACAACTGGCGAGATGACGAGCTGCATCG

## Sheet: DNA scaffolds
BHQ-SDA assay
Name		5′->3′ (DNA scaffold)		5′->3′ (DNA scaffold)		5′->3′ (DNA scaffold)	Calculated Tm	st. dev. calculated Tm
B. subtilis WT (Single molecule substrate)	oSP330	Biotin-CGTTCGGCTGCGGCGAGCGGTATCAGCTCACTCAAAGGCGGTAATACGGTTATCCACAAATCCACAGGCCC	oHM780	ATTO647-TACTATTACTTCTACTA	oHM615	TAGTAGAAGTAATAGTAGGGCCTGTGGATTTGTGGATAACCGTATTACCGCCTTTGAGTGAGCTGATACCGCTCGCCGCAGCCGAACG
B. subtilis WT (Single molecule substrate)	oSP330	Biotin-CGTTCGGCTGCGGCGAGCGGTATCAGCTCACTCAAAGGCGGTAATACGGTTATCCACAAATCCACAGGCCC	oHM780	ATTO647-TACTATTACTTCTACTA	oSP551	ATTO565-TAGTAGAAGTAATAGTAGGGCCTGTGGATTTGTGGATAACCGTATTACCGCCTTTGAGTGAGCTGATACCGCTCGCCGCAGCCGAACG
B. subtilis DnaA-boxesSCR (Single molecule substrate)	oSP528	Biotin-CGTTCGGCTGCGGCGAGCGGTATCAGCTCACTCAAAGGCGGTAATACGGCTTCCTTGCTTCCTTGCGGCCC	oHM780	ATTO647-TACTATTACTTCTACTA	oSP823	TAGTAGAAGTAATAGTAGGGCCGCAAGGAAGCAAGGAAGCCGTATTACCGCCTTTGAGTGAGCTGATACCGCTCGCCGCAGCCGAACG
B. subtilis DnaA-triosSCR (Single molecule substrate)	oSP330	Biotin-CGTTCGGCTGCGGCGAGCGGTATCAGCTCACTCAAAGGCGGTAATACGGTTATCCACAAATCCACAGGCCC	oSP1141	ATTO647-ATGATAATGAAGATGAT	oHM755	ATCATCTTCATTATCATGGGCCTGTGGATTTGTGGATAACCGTATTACCGCCTTTGAGTGAGCTGATACCGCTCGCCGCAGCCGAACG
B. subtilis WT (Strand separation assay)	oSP966	ACTTATCCACAAATCCACAGGCC-BHQ2	oHM582	Cy5-CTACTATTACTTCTACTA	oHM558	TAGTAGAAGTAATAGTAGGGCCTGTGGATTTGTGGATAAGT	58.0667	± 0.09
DnaA-trios central Aabasic
First	oSP966	ACTTATCCACAAATCCACAGGCC-BHQ2	oHM582	Cy5-CTACTATTACTTCTACTA	oHM699	TAGTAGAAGTAATAGT^GGGCCTGTGGATTTGTGGATAAGT	49.6	± 0.14
ΔT:A	oSP966	ACTTATCCACAAATCCACAGGCC-BHQ2	oHM697	Cy5-C^ACTATTACTTCTACTA	oHM558	TAGTAGAAGTAATAGTAGGGCCTGTGGATTTGTGGATAAGT	49.8	± 0.15
First DnaA-trios AMUT
ΔT:G	oSP966	ACTTATCCACAAATCCACAGGCC-BHQ2	oHM697	Cy5-C^ACTATTACTTCTACTA	oHM709	TAGTAGAAGTAATAGTGGGGCCTGTGGATTTGTGGATAAGT	49.23	± 0.21
ΔT:T	oSP966	ACTTATCCACAAATCCACAGGCC-BHQ2	oHM697	Cy5-C^ACTATTACTTCTACTA	oHM708	TAGTAGAAGTAATAGTTGGGCCTGTGGATTTGTGGATAAGT	49.57	± 0.33
ΔT:U	oSP966	ACTTATCCACAAATCCACAGGCC-BHQ2	oHM697	Cy5-C^ACTATTACTTCTACTA	oHM722	TAGTAGAAGTAATAGTUGGGCCTGTGGATTTGTGGATAAGT	49.32	± 0.72
ΔT:C	oSP966	ACTTATCCACAAATCCACAGGCC-BHQ2	oHM697	Cy5-C^ACTATTACTTCTACTA	oHM710	TAGTAGAAGTAATAGTCGGGCCTGTGGATTTGTGGATAAGT	49.73	± 0.56
ΔT:HX	oSP966	ACTTATCCACAAATCCACAGGCC-BHQ2	oHM697	Cy5-C^ACTATTACTTCTACTA	oHM721	TAGTAGAAGTAATAGTHGGGCCTGTGGATTTGTGGATAAGT	49.93	± 0.19
ΔT:5-Me-iso-dC	oSP966	ACTTATCCACAAATCCACAGGCC-BHQ2	oHM697	Cy5-C^ACTATTACTTCTACTA	oSP692	TAGTAGAAGTAATAGTiso-CGGGCCTGTGGATTTGTGGATAAGT	50.2	± 0.29
ΔT:5-iso-dG	oSP966	ACTTATCCACAAATCCACAGGCC-BHQ2	oHM697	Cy5-C^ACTATTACTTCTACTA	oSP693	TAGTAGAAGTAATAGTiso-GGGGCCTGTGGATTTGTGGATAAGT	49.56	± 0.26
ΔT:ΔA	oSP966	ACTTATCCACAAATCCACAGGCC-BHQ2	oHM697	Cy5-C^ACTATTACTTCTACTA	oHM699	TAGTAGAAGTAATAGT^GGGCCTGTGGATTTGTGGATAAGT	48.9	± 0.44
T:ΔA	oSP966	ACTTATCCACAAATCCACAGGCC-BHQ2	oHM582	Cy5-CTACTATTACTTCTACTA	oHM699	TAGTAGAAGTAATAGT^GGGCCTGTGGATTTGTGGATAAGT	49.9	± 0.1
