# Supplementary material for: The bacterial replication origin BUS promotes nucleobase capture
Source: Nat Commun. 2023 Dec 14;14:8339. doi: 10.1038/s41467-023-43823-w (PMC10721633; doi:10.1038/s41467-023-43823-w)
Supplement: Supplementary file 9 — Source Data [file 41467_2023_43823_MOESM9_ESM.zip]

Archive with 4 entries (4 files):
- Source_Data_File_2_20231014.pptx
- Source_Data_File_2_20231024.pdf
- Source_Video_Supplemental_Figure_2C_DnaA_ATTO565.avi
- Source_Video_Supplemental_Figure_2C_DnaA_ATTO647.avi
